# Supplementary material for: Clinical characteristics of sarcoma cases in which long-term disease control was achieved with trabectedin treatment: A retrospective study
Source: PLoS One. 2023 Mar 1;18(3):e0280508. doi: 10.1371/journal.pone.0280508 (PMC9977011; doi:10.1371/journal.pone.0280508)
Supplement: S1 Appendix — (XLSX) [file pone.0280508.s001.xlsx]

## Sheet: Sheet1
ID	PFS duration	PFS status	OS duration	OS status	Histological type	FNCLCC grade	Translocation	Chemo line detail	chemo line	GEISTRA score	Age at trabectedin initiation	Age ≥50	Sex	PS
1	80	1	677	1	Myxoid liposarcoma	grade3	Yes	2	2	0	71	Yes	F	0
2	21	0	381	1	Other subtype		Yes	3	3	2	54	Yes	F	0
3	226	0	1163	1	Myxoid liposarcoma	grade1	No	3	3	0	56	Yes	M	1
4	1002	0	1947	1	Myxoid liposarcoma		No	3	3	0	47	No	M	0
5	277	1	524	1	Myxoid liposarcoma	grade1	Yes	2	2	0	48	No	M	1
6	115	1	537	1	Other subtype	grade2	Yes	2	2	1	45	No	F	0
7	229	1	667	1	Other subtype		No	4	later	1	49	No	F	0
8	169	1	372	1	Myxoid liposarcoma		Yes	3	3	0	32	No	M	0
9	275	1	341	1	Other subtype	grade2	No	3	3	0	57	Yes	F	1
10	224	1	628	1	Other subtype		No	2	2	1	26	No	M	1
11	50	1	367	1	Other subtype	grade2	Yes	4	later	1	21	No	M	0
12	14	1	14	1	Other subtype		Yes	5	later	1	39	No	M	1
13	44	0	456	1	Myxoid liposarcoma	grade3	Yes	3	3	0	37	No	M	1
14	88	0	88	0	Myxoid liposarcoma	grade1	Yes	2	2	0	58	Yes	M	0
15	201	0	1860	0	Other subtype		No	3	3	2	53	Yes	F	0
16	639	1	1274	1	Other subtype		Yes	2	2	1	31	No	M	0
17	34	0	208	1	Other subtype	grade3	Yes	4	later	2	23	No	F	1
18	108	1	150	0	Other subtype	grade3	No	5	later	0	60	Yes	M	1
19	403	0	936	1	Other subtype	grade2	No	7	later	1	70	Yes	F	0
20	162	1	616	1	Myxoid liposarcoma	grade2	Yes	2	2	0	29	No	M	0
21	313	1	685	0	Other subtype	grade3	Yes	3	3	2	49	No	M	0
22	359	1	829	1	Myxoid liposarcoma	grade2	Yes	2	2	0	46	No	M	0
23	72	0	189	1	Other subtype	grade3	No	4	later	1	70	Yes	M	0
24	115	0	1056	1	Other subtype	grade2	Yes	2	2	1	45	No	F	1
25	357	1	549	1	Myxoid liposarcoma	grade2	Yes	5	later	1	60	Yes	F	2
26	300	1	932	1	Other subtype	grade3	No	5	later	1	45	No	F	0
27	755	0	755	0	Myxoid liposarcoma	grade2	Yes	5	later	0	55	Yes	M	1
28	81	1	828	1	Other subtype	grade2	Yes	3	3	1	23	No	F	0
29	41	1	171	1	Other subtype	grade3	No	4	later	1	25	No	F	0
30	65	1	265	1	Other subtype	grade2	No	3	3	0	68	Yes	M	0
31	378	1	594	0	Other subtype		No	3	3	0	61	Yes	F	0
32	65	1	473	1	Other subtype	grade2	No	3	3	0	63	Yes	F	1
33	167	1	1109	1	Other subtype	grade2	Yes	2	2	2	50	Yes	F	0
34	77	1	360	1	Other subtype	grade3	No	3	3	1	67	Yes	F	1
35	582	1	989	1	Other subtype	grade3	Yes	4	later	1	53	Yes	M	0
36	22	1	80	1	Other subtype		No	3	3	2	65	Yes	F	1
37	45	1	71	1	Other subtype	grade3	No	5	later	1	33	No	M	0
38	303	0	303	0	Other subtype	grade1	Yes	5	later	1	57	Yes	M	1
39	156	1	489	1	Other subtype	grade2	No	3	3	0	56	Yes	M	0
40	197	1	303	1	Other subtype		No	4	later	1	74	Yes	F	0
41	202	0	337	1	Myxoid liposarcoma	grade3	No	2	2	1	35	No	F	0
42	119	0	119	0	Other subtype		No	5	later	1	56	Yes	F	0
43	52	1	114	1	Other subtype	grade3	Yes	3	3	1	32	No	M	1
44	51	1	1210	1	Other subtype	grade2	Yes	4	later	1	46	No	M	0
45	36	0	155	0	Other subtype		No	6	later	2	33	No	M	1
46	167	1	305	0	Other subtype	grade1	Yes	3	3	2	39	No	M	0
47	185	0	185	0	Other subtype	grade2	Yes	3	3	2	58	Yes	F	0
48	278	0	502	0	Other subtype	grade2	No	4	later	0	69	Yes	F	0
49	160	0	265	0	Myxoid liposarcoma	grade2	Yes	2	2	0	46	No	M	1
50	115	0	115	0	Other subtype		No	2	2	2	62	Yes	F	0
51	259	1	344	0	Other subtype	grade3	No	2	2	1	63	Yes	F	0

## Sheet: memo
epinephrineなどはなるべくなら尿中のデータが必要
chemo症例：biologicalなresponse(Horm Canc 2013 4 103-110)
pathology	病理番号	複数回採取の場合は悪性転化の有無について確認
